# Supplementary material for: Microwave-Assisted Rapid Synthesis of Metallic Iron Nanoparticles from Triiron Dodecacarbonyl
Source: Nanomaterials (Basel). 2026 Mar 13;16(6):353. doi: 10.3390/nano16060353 (PMC13028710; doi:10.3390/nano16060353)
Supplement: Supplementary file 1 [file nanomaterials-16-00353-s001.zip]

Archive with 1 entries (1 files):
- nanomaterials-4151474-supplementary.pdf
